# Supplementary material for: Neuronal Differentiation from Induced Pluripotent Stem Cell-Derived Neurospheres by the Application of Oxidized Alginate-Gelatin-Laminin Hydrogels
Source: Biomedicines. 2021 Mar 5;9(3):261. doi: 10.3390/biomedicines9030261 (PMC8000907; doi:10.3390/biomedicines9030261)
Supplement: Supplementary file 1 [file biomedicines-09-00261-s001.zip]

Archive with 3 entries (3 files):
- Table.pdf
- Supplementary_Video_S1_ADA-GEL-LAM (0,01% lam) - day 14. TubulinbetaIII red; Nuclei blue; Actin green.avi
- Supplementary_Video_S2_Neurospheres_in_ADA-GEL-LAM.avi
